# Supplementary material for: The Immune Checkpoint Protein PD-L1 Regulates Ciliogenesis and Hedgehog Signaling
Source: Cells. 2024 Jun 8;13(12):1003. doi: 10.3390/cells13121003 (PMC11201989; doi:10.3390/cells13121003)
Supplement: Supplementary file 1 [file cells-13-01003-s001.zip]

Archive with 1 entries (1 files):
- cells-2946937-supplementary.pdf
